# Supplementary material for: Two Festuca Species—F. arundinacea and F. glaucescens—Differ in the Molecular Response to Drought, While Their Physiological Response Is Similar
Source: Int J Mol Sci. 2020 Apr 30;21(9):3174. doi: 10.3390/ijms21093174 (PMC7246586; doi:10.3390/ijms21093174)
Supplement: Supplementary file 1 [file ijms-21-03174-s001.zip]

Archive with 4 entries (3 files):
- ijms-790653-supplementary/
- ijms-790653-supplementary/Figure S1.tif
- ijms-790653-supplementary/Figure S2.jpg
- ijms-790653-supplementary/Figure S3.jpg
